# Supplementary material for: Designing and Implementing a Novel Virtual Rounds Curriculum for Medical Students' Internal Medicine Clerkship During the COVID-19 Pandemic
Source: MedEdPORTAL. 2021 Mar 2;17:11106. doi: 10.15766/mep_2374-8265.11106 (PMC7970635; doi:10.15766/mep_2374-8265.11106)
Supplement: Supplementary file 1 — VR Curriculum Guide.docxVirtual Rounds Orientation Guide.docxDiagnostic Reasoning Terms and Pitfalls.docxStudent Survey.docxTele-instructor Survey.docx [file mep_2374-8265.11106-s001.zip]

Archive with 6 entries (6 files):
- A. VR Curriculum Guide.docx
- B. Virtual Rounds Orientation Guide.docx
- C. Diagnostic Reasoning Terms and Pitfalls.docx
- D. Student Survey.docx
- E. Tele-instructor Survey.docx
- _Educational_Summary_Report_11106.pdf
